# Supplementary material for: A Low-power wearable acoustic device for accurate invasive arterial pressure monitoring
Source: Commun Med (Lond). 2023 May 20;3:70. doi: 10.1038/s43856-023-00296-8 (PMC10199919; doi:10.1038/s43856-023-00296-8)
Supplement: Supplementary file 1 — Supplementary Data 1 [file 43856_2023_296_MOESM1_ESM.xlsx]

## Sheet: Figure3a
z error (cm)
-0.577
0.092
-0.222
0.207
0.792
3.239
0.998
-0.925
1.105
0.459
3.875
-1.942
3.306
0.644
0.433
1.606
1.579
1.541
0.667
-0.585

## Sheet: Figure3b
x error (cm)
-6.252
7.203
8.467
5.03
8.565
9.771
6.932
5.692
10.873
-5.578
5.432
-5.573
8.572
-4.357
-1.04
-1.817
9.749
6.968
6.537
0.529

## Sheet: Figure3c
y error (cm)
0.935
10.267
5.998
5.757
8.542
8.766
6.108
4.469
3.612
-2.795
6.068
15.05
3.782
5.977
0.421
1.983
6.325
9.697
-3.822
4.803

## Sheet: Figure3d
time (s)	original (cm)	after BLE time sync (cm)	after postprocessing (cm)
0	0	0	0.121
0.1	0.02	0.002	0.048
0.2	0.04	0.005	0.067
0.3	0.06	0.007	0.132
0.4	0.08	0.009	0.04
0.5	0.101	0.011	0.129
0.6	0.121	0.014	0.131
0.7	0.142	0.016	0.041
0.8	0.162	0.018	0.095
0.9	0.183	0.021	0.082
1	0.203	0.023	0.083
1.1	0.224	0.025	0.059
1.2	0.244	0.028	0.085
1.3	0.265	0.03	0.072
1.4	0.286	0.032	0.073
1.5	0.307	0.035	0.118
1.6	0.328	0.037	0.125
1.7	0.349	0.039	0.001
1.8	0.37	0.041	0.051
1.9	0.391	0.044	0.196
2	0.412	0.046	0.002
2.1	0.434	0.048	0.032
2.2	0.455	0.051	0.058
2.3	0.477	0.053	0.012
2.4	0.498	0.055	0.054
2.5	0.519	0.057	0.057
2.6	0.541	0.06	0.054
2.7	0.563	0.062	0.104
2.8	0.584	0.064	0.161
2.9	0.606	0.067	0.043
3	0.628	0.069	0.178
3.1	0.65	0.071	0.128
3.2	0.672	0.074	0.058
3.3	0.694	0.076	0.15
3.4	0.716	0.078	0.127
3.5	0.738	0.081	0.102
3.6	0.76	0.083	0.089
3.7	0.783	0.085	0.105
3.8	0.805	0.087	0.206
3.9	0.827	0.09	0.014
4	0.85	0.092	0.05
4.1	0.872	0.094	0.108
4.2	0.895	0.097	0.109
4.3	0.918	0.099	0.081
4.4	0.94	0.101	0.098
4.5	0.963	0.103	0.064
4.6	0.986	0.106	0.001
4.7	1.009	0.108	0.152
4.8	1.032	0.11	0.019
4.9	1.055	0.113	0.015
5	1.078	0.115	0.163
5.1	1.101	0.117	0.105
5.2	1.124	0.12	0.021
5.3	1.148	0.122	0.087
5.4	1.171	0.124	0.058
5.5	1.194	0.127	0.122
5.6	1.218	0.129	0.194
5.7	1.241	0.131	0.068
5.8	1.265	0.133	0.173
5.9	1.289	0.136	0.079
6	1.312	0.138	0.004
6.1	1.336	0.14	0.056
6.2	1.36	0.143	0.052
6.3	1.384	0.145	0.011
6.4	1.408	0.147	0.099
6.5	1.432	0.149	0.086
6.6	1.456	0.152	0.106
6.7	1.48	0.154	0.035
6.8	1.504	0.156	0.02
6.9	1.529	0.159	0.031
7	1.553	0.161	0.123
7.1	1.577	0.163	0.042
7.2	1.602	0.166	0.01
7.3	1.626	0.168	0.223
7.4	1.651	0.17	0.045
7.5	1.675	0.172	0.188
7.6	1.7	0.175	0.085
7.7	1.725	0.177	0.018
7.8	1.75	0.179	0.044
7.9	1.775	0.182	0.02
8	1.8	0.184	0.008
8.1	1.825	0.186	0.047
8.2	1.85	0.189	0.143
8.3	1.875	0.191	0.079
8.4	1.9	0.193	0.056
8.5	1.925	0.196	0.063
8.6	1.951	0.198	0.106
8.7	1.976	0.2	0.025
8.8	2.002	0.202	0.044
8.9	2.027	0.205	0.08
9	2.053	0.207	0.109
9.1	2.078	0.209	0.04
9.2	2.104	0.212	0.077
9.3	2.13	0.214	0.158
9.4	2.156	0.216	0.001
9.5	2.182	0.218	0.012
9.6	2.208	0.221	0.022
9.7	2.234	0.223	0.071
9.8	2.26	0.225	0.075
9.9	2.286	0.228	0.022
10	2.312	0.23	0.006
10.1	2.338	0.232	0.138
10.2	2.365	0.235	0.002
10.3	2.391	0.237	0.102
10.4	2.417	0.239	0.036
10.5	2.444	0.241	0.042
10.6	2.471	0.244	0.033
10.7	2.497	0.246	0.055
10.8	2.524	0.248	0.07
10.9	2.551	0.251	0.092
11	2.578	0.253	0.022
11.1	2.604	0.255	0.005
11.2	2.631	0.258	0.17
11.3	2.658	0.26	0.149
11.4	2.685	0.262	0.055
11.5	2.713	0.265	0.11
11.6	2.74	0.267	0.041
11.7	2.767	0.269	0.118
11.8	2.794	0.271	0.226
11.9	2.822	0.274	0.105
12	2.849	0.276	0.027
12.1	2.877	0.278	0.005
12.2	2.904	0.281	0.127
12.3	2.932	0.283	0.174
12.4	2.96	0.285	0.069
12.5	2.987	0.287	0.005
12.6	3.015	0.29	0.019
12.7	3.043	0.292	0.138
12.8	3.071	0.294	0.035
12.9	3.099	0.297	0.109
13	3.127	0.299	0.028
13.1	3.155	0.301	0.117
13.2	3.184	0.304	0.08
13.3	3.212	0.306	0.007
13.4	3.24	0.308	0.128
13.5	3.269	0.31	0.018
13.6	3.297	0.313	0.021
13.7	3.326	0.315	0.053
13.8	3.354	0.317	0.085
13.9	3.383	0.32	0.001
14	3.412	0.322	0.103
14.1	3.44	0.324	0.016
14.2	3.469	0.327	0.148
14.3	3.498	0.329	0.032
14.4	3.527	0.261	0.025
14.5	3.556	0.264	0.034
14.6	3.585	0.266	0.077
14.7	3.614	0.268	0.068
14.8	3.643	0.27	0.126
14.9	3.673	0.273	0.007
15	3.702	0.275	0.054
15.1	3.731	0.277	0.071
15.2	3.761	0.28	0.063
15.3	3.79	0.282	0.104
15.4	3.82	0.284	0.288
15.5	3.85	0.286	0.182
15.6	3.879	0.289	0.044
15.7	3.909	0.291	0.138
15.8	3.939	0.293	0.017
15.9	3.969	0.296	0.112
16	3.999	0.298	0.056
16.1	4.029	0.3	0.149
16.2	4.059	0.303	0.091
16.3	4.089	0.305	0.025
16.4	4.119	0.307	0.019
16.5	4.149	0.309	0.147
16.6	4.18	0.312	0.042
16.7	4.21	0.314	0.22
16.8	4.241	0.316	0.024
16.9	4.271	0.319	0.226
17	4.302	0.321	0.049
17.1	4.332	0.323	0.02
17.2	4.363	0.326	0.142
17.3	4.394	0.328	0.033
17.4	4.425	0.33	0.069
17.5	4.455	0.332	0.012
17.6	4.486	0.335	0.026
17.7	4.517	0.337	0.114
17.8	4.549	0.339	0.125
17.9	4.58	0.342	0.039
18	4.611	0.344	0.153
18.1	4.642	0.346	0.096
18.2	4.673	0.349	0.092
18.3	4.705	0.351	0.069
18.4	4.736	0.353	0.155
18.5	4.768	0.355	0.031
18.6	4.799	0.358	0.066
18.7	4.831	0.36	0.046
18.8	4.863	0.362	0.036
18.9	4.894	0.365	0.158
19	4.926	0.367	0.08
19.1	4.958	0.369	0.149
19.2	4.99	0.372	0.025
19.3	5.022	0.374	0.037
19.4	5.054	0.376	0.182
19.5	5.086	0.379	0.027
19.6	5.119	0.381	0.018
19.7	5.151	0.383	0.108
19.8	5.183	0.385	0.101
19.9	5.216	0.388	0.039
20	5.248	0.39	0.008
20.1	5.281	0.392	0.094
20.2	5.313	0.395	0.025
20.3	5.346	0.397	0.054
20.4	5.378	0.399	0.078
20.5	5.411	0.401	0.161
20.6	5.444	0.404	0.083
20.7	5.477	0.406	0.032
20.8	5.51	0.408	0.006
20.9	5.543	0.411	0.105
21	5.576	0.413	0.148
21.1	5.609	0.415	0.026
21.2	5.642	0.418	0.175
21.3	5.676	0.42	0.005
21.4	5.709	0.422	0.091
21.5	5.742	0.424	0.153
21.6	5.776	0.427	0.016
21.7	5.809	0.429	0.078
21.8	5.843	0.431	0.076
21.9	5.876	0.434	0.023
22	5.91	0.436	0.111
22.1	5.944	0.438	0.003
22.2	5.978	0.441	0.037
22.3	6.012	0.443	0.073
22.4	6.045	0.445	0.195
22.5	6.079	0.447	0.09
22.6	6.114	0.45	0.129
22.7	6.148	0.452	0.15
22.8	6.182	0.454	0.045
22.9	6.216	0.457	0.005
23	6.25	0.459	0.099
23.1	6.285	0.461	0.14
23.2	6.319	0.464	0.081
23.3	6.354	0.466	0.003
23.4	6.388	0.468	0.227
23.5	6.423	0.47	0.04
23.6	6.458	0.473	0.022
23.7	6.492	0.475	0.042
23.8	6.527	0.477	0.037
23.9	6.562	0.48	0.042
24	6.597	0.482	0.238
24.1	6.632	0.484	0.272
24.2	6.667	0.487	0.154
24.3	6.702	0.489	0.08
24.4	6.738	0.491	0.108
24.5	6.773	0.493	0.02
24.6	6.808	0.496	0.018
24.7	6.843	0.498	0.168
24.8	6.879	0.5	0.3
24.9	6.914	0.503	0.001
25	6.95	0.505	0.047
25.1	6.986	0.507	0.071
25.2	7.021	0.51	0.065
25.3	7.057	0.512	0.072
25.4	7.093	0.514	0.174
25.5	7.129	0.516	0.318
25.6	7.165	0.519	0.071
25.7	7.201	0.521	0.028
25.8	7.237	0.523	0.072
25.9	7.273	0.526	0.015
26	7.309	0.528	0.112
26.1	7.345	0.53	0.111
26.2	7.382	0.533	0.188
26.3	7.418	0.535	0.143
26.4	7.455	0.537	0.097
26.5	7.491	0.54	0.04
26.6	7.528	0.542	0.259
26.7	7.564	0.544	0.04
26.8	7.601	0.546	0.047
26.9	7.638	0.549	0.256
27	7.674	0.551	0.127
27.1	7.711	0.553	0.069
27.2	7.748	0.556	0.184
27.3	7.785	0.558	0.009
27.4	7.822	0.56	0.036
27.5	7.86	0.562	0.144
27.6	7.897	0.565	0.008
27.7	7.934	0.567	0.047
27.8	7.971	0.569	0.043
27.9	8.009	0.572	0.134
28	8.046	0.574	0.116
28.1	8.084	0.576	0.083
28.2	8.121	0.579	0.05
28.3	8.159	0.581	0.037
28.4	8.196	0.583	0.021
28.5	8.234	0.585	0.112
28.6	8.272	0.588	0.025
28.7	8.31	0.59	0.096
28.8	8.348	0.592	0.087
28.9	8.386	0.595	0.043
29	8.424	0.597	0.135
29.1	8.462	0.599	0.026
29.2	8.5	0.602	0.074
29.3	8.538	0.604	0.012
29.4	8.577	0.606	0.22
29.5	8.615	0.609	0.09
29.6	8.654	0.611	0.14
29.7	8.692	0.613	0.184
29.8	8.731	0.615	0.112
29.9	8.769	0.618	0.031
30	8.808	0.62	0.164
30.1	8.847	0.622	0.109
30.2	8.886	0.625	0.304
30.3	8.924	0.627	0.078
30.4	8.963	0.629	0.066
30.5	9.002	0.631	0.194
30.6	9.041	0.634	0.005
30.7	9.081	0.636	0.314
30.8	9.12	0.638	0.119
30.9	9.159	0.641	0.034
31	9.198	0.643	0.043
31.1	9.238	0.645	0.056
31.2	9.277	0.648	0.031
31.3	9.317	0.65	0.079
31.4	9.356	0.652	0.062
31.5	9.396	0.655	0.115
31.6	9.436	0.657	0.026
31.7	9.475	0.659	0.105
31.8	9.515	0.661	0.085
31.9	9.555	0.664	0.107
32	9.595	0.666	0.064
32.1	9.635	0.668	0.013
32.2	9.675	0.671	0.007
32.3	9.715	0.673	0.015
32.4	9.755	0.675	0.055
32.5	9.796	0.677	0.091
32.6	9.836	0.68	0.179
32.7	9.876	0.742	0.155
32.8	9.917	0.744	0.058
32.9	9.957	0.747	0.131
33	9.998	0.749	0.246
33.1	10.038	0.751	0.004
33.2	10.079	0.754	0.016
33.3	10.12	0.756	0.05
33.4	10.161	0.758	0.047
33.5	10.201	0.76	0.173
33.6	10.242	0.763	0.023
33.7	10.283	0.765	0.108
33.8	10.324	0.767	0.134
33.9	10.366	0.77	0.104
34	10.407	0.772	0.061
34.1	10.448	0.774	0.019
34.2	10.489	0.777	0.143
34.3	10.531	0.779	0.074
34.4	10.572	0.781	0.071
34.5	10.614	0.783	0.107
34.6	10.655	0.786	0.015
34.7	10.697	0.788	0.079
34.8	10.738	0.79	0.09
34.9	10.78	0.793	0.053
35	10.822	0.795	0.194
35.1	10.864	0.797	0.023
35.2	10.906	0.8	0
35.3	10.948	0.802	0.045
35.4	10.99	0.804	0.032
35.5	11.032	0.806	0.077
35.6	11.074	0.809	0.045
35.7	11.116	0.811	0.011
35.8	11.159	0.813	0.183
35.9	11.201	0.816	0.157
36	11.244	0.818	0.029
36.1	11.286	0.82	0.013
36.2	11.329	0.823	0.094
36.3	11.371	0.825	0.166
36.4	11.414	0.827	0.077
36.5	11.457	0.83	0.094
36.6	11.499	0.832	0.127
36.7	11.542	0.834	0.019
36.8	11.585	0.836	0.002
36.9	11.628	0.839	0.012
37	11.671	0.841	0.024
37.1	11.714	0.843	0.023
37.2	11.758	0.846	0.023
37.3	11.801	0.848	0.147
37.4	11.844	0.85	0.033
37.5	11.887	0.852	0.008
37.6	11.931	0.855	0.02
37.7	11.974	0.857	0.136
37.8	12.018	0.859	0.078
37.9	12.062	0.862	0.283
38	12.105	0.864	0.012
38.1	12.149	0.866	0.107
38.2	12.193	0.869	0.11
38.3	12.237	0.871	0.081
38.4	12.281	0.873	0.047
38.5	12.325	0.875	0.071
38.6	12.369	0.878	0.041
38.7	12.413	0.88	0
38.8	12.457	0.882	0.068
38.9	12.501	0.885	0.028
39	12.546	0.887	0.135
39.1	12.59	0.889	0.08
39.2	12.634	0.892	0.064
39.3	12.679	0.894	0.086
39.4	12.723	0.896	0.054
39.5	12.768	0.898	0.032
39.6	12.813	0.901	0.093
39.7	12.857	0.903	0.053
39.8	12.902	0.905	0.064
39.9	12.947	0.908	0.009
40	12.992	0.91	0.095
40.1	13.037	0.912	0.305
40.2	13.082	0.915	0.034
40.3	13.127	0.917	0.09
40.4	13.172	0.919	0.067
40.5	13.218	0.921	0.049
40.6	13.263	0.924	0.078
40.7	13.308	0.926	0.015
40.8	13.354	0.928	0.033
40.9	13.399	0.931	0.101
41	13.445	0.933	0.029
41.1	13.49	0.935	0.119
41.2	13.536	0.938	0.018
41.3	13.582	0.94	0.096
41.4	13.628	0.942	0.169
41.5	13.673	0.875	0.282
41.6	13.719	0.877	0.043
41.7	13.765	0.879	0.205
41.8	13.811	0.881	0.089
41.9	13.858	0.884	0.012
42	13.904	0.886	0.048
42.1	13.95	0.888	0.085
42.2	13.996	0.821	0.121
42.3	14.043	0.823	0.101
42.4	14.089	0.825	0.112
42.5	14.136	0.828	0.169
42.6	14.182	0.83	0.273
42.7	14.229	0.832	0.182
42.8	14.275	0.834	0.124
42.9	14.322	0.837	0.095
43	14.369	0.839	0.159
43.1	14.416	0.841	0.057
43.2	14.463	0.844	0.053
43.3	14.51	0.846	0.298
43.4	14.557	0.848	0.139
43.5	14.604	0.85	0.36
43.6	14.651	0.853	0.26
43.7	14.698	0.855	0.22
43.8	14.746	0.857	0.091
43.9	14.793	0.86	0.094
44	14.84	0.862	0.321
44.1	14.888	0.864	0.133
44.2	14.935	0.867	0.212
44.3	14.983	0.869	0.026
44.4	15.031	0.871	0.102
44.5	15.078	0.874	0.217
44.6	15.126	0.876	0.197
44.7	15.174	0.878	0.072
44.8	15.222	0.88	0.067
44.9	15.27	0.883	0.22
45	15.318	0.885	0.329
45.1	15.366	0.887	0.138
45.2	15.414	0.89	0.102
45.3	15.463	0.892	0.103
45.4	15.511	0.894	0.398
45.5	15.559	0.896	0.253
45.6	15.608	0.899	0.193
45.7	15.656	0.901	0.102
45.8	15.705	0.903	0.119
45.9	15.753	0.906	0.05
46	15.802	0.908	0.239
46.1	15.851	0.91	0.156
46.2	15.899	0.913	0.266
46.3	15.948	0.915	0.159
46.4	15.997	0.917	0.203
46.5	16.046	0.919	0.3
46.6	16.095	0.922	0.215
46.7	16.144	0.924	0.048
46.8	16.194	0.926	0.126
46.9	16.243	0.929	0.058
47	16.292	0.931	0.033
47.1	16.341	0.933	0.246
47.2	16.391	0.936	0.091
47.3	16.44	0.938	0.149
47.4	16.49	0.94	0.315
47.5	16.54	0.943	0.127
47.6	16.589	0.945	0.243
47.7	16.639	0.947	0.014
47.8	16.689	0.949	0.225
47.9	16.739	0.952	0.213
48	16.788	0.954	0.328
48.1	16.838	0.956	0.091
48.2	16.889	0.959	0.049
48.3	16.939	0.961	0.032
48.4	16.989	0.963	0.078
48.5	17.039	0.965	0.123
48.6	17.089	0.968	0.261
48.7	17.14	0.97	0.15
48.8	17.19	0.972	0.097
48.9	17.241	0.975	0.021
49	17.291	0.977	0.101
49.1	17.342	0.979	0.284
49.2	17.392	0.982	0.032
49.3	17.443	0.984	0.187
49.4	17.494	0.986	0.022
49.5	17.545	0.989	0.07
49.6	17.596	0.991	0.057
49.7	17.647	0.993	0.133
49.8	17.698	0.995	0.248
49.9	17.749	0.998	0.095
50	17.8	1	0.22
50.1	17.851	1.002	0.198
50.2	17.903	1.005	0.089
50.3	17.954	1.007	0.057
50.4	18.005	1.009	0.173
50.5	18.057	1.011	0.148
50.6	18.108	1.014	0.185
50.7	18.16	1.016	0.261
50.8	18.212	1.018	0.126
50.9	18.263	1.021	0.113
51	18.315	1.023	0.23
51.1	18.367	1.025	0.009
51.2	18.419	1.028	0.37
51.3	18.471	1.03	0.155
51.4	18.523	1.032	0.188
51.5	18.575	1.034	0.194
51.6	18.627	1.037	0.008
51.7	18.679	1.039	0.3
51.8	18.732	1.041	0.226
51.9	18.784	1.044	0.087
52	18.836	1.046	0.228
52.1	18.889	1.048	0.137
52.2	18.942	1.051	0.23
52.3	18.994	1.053	0.283
52.4	19.047	1.055	0.345
52.5	19.099	1.058	0.177
52.6	19.152	1.06	0.303
52.7	19.205	1.062	0.221
52.8	19.258	1.064	0.198
52.9	19.311	1.067	0.068
53	19.364	1.069	0.034
53.1	19.417	1.071	0.006
53.2	19.47	1.074	0.167
53.3	19.524	1.076	0.046
53.4	19.577	1.078	0.117
53.5	19.63	1.08	0.108
53.6	19.684	1.083	0.002
53.7	19.737	1.085	0.352
53.8	19.791	1.087	0.081
53.9	19.844	1.09	0.099
54	19.898	1.092	0.1
54.1	19.952	1.094	0.182
54.2	20.005	1.097	0.042
54.3	20.059	1.099	0.141
54.4	20.113	1.101	0.117
54.5	20.167	1.103	0.16
54.6	20.221	1.106	0.126
54.7	20.275	1.108	0.088
54.8	20.329	1.11	0.186
54.9	20.384	1.113	0.076
55	20.438	1.115	0.307
55.1	20.492	1.117	0.132
55.2	20.547	1.12	0.119
55.3	20.601	1.122	0.008
55.4	20.656	1.124	0.206
55.5	20.71	1.127	0.2
55.6	20.765	1.129	0.089
55.7	20.82	1.131	0.321
55.8	20.875	1.133	0.061
55.9	20.929	1.136	0.031
56	20.984	1.138	0.131
56.1	21.039	1.14	0.335
56.2	21.094	1.143	0.086
56.3	21.149	1.145	0.109
56.4	21.205	1.147	0.247
56.5	21.26	1.149	0.149
56.6	21.315	1.152	0.152
56.7	21.37	1.154	0.133
56.8	21.426	1.156	0.134
56.9	21.481	1.159	0.151
57	21.537	1.161	0.144
57.1	21.592	1.163	0.337
57.2	21.648	1.166	0.01
57.3	21.704	1.168	0.12
57.4	21.76	1.17	0.301
57.5	21.816	1.172	0.135
57.6	21.871	1.175	0.318
57.7	21.927	1.107	0.231
57.8	21.983	1.109	0.209
57.9	22.04	1.112	0.206
58	22.096	1.114	0.299
58.1	22.152	1.116	0.232
58.2	22.208	1.119	0.17
58.3	22.265	1.121	0.037
58.4	22.321	1.123	0.26
58.5	22.377	1.125	0.312
58.6	22.434	1.128	0.207
58.7	22.491	1.13	0.154
58.8	22.547	1.132	0.129
58.9	22.604	1.135	0.152
59	22.661	1.137	0.249
59.1	22.718	1.139	0.337
59.2	22.774	1.142	0.162
59.3	22.831	1.144	0.248
59.4	22.888	1.146	0.247
59.5	22.946	1.149	0.092
59.6	23.003	1.151	0.238
59.7	23.06	1.153	0.331
59.8	23.117	1.155	0.176
59.9	23.175	1.158	0.225
60	23.232	1.16	0.196
60.1	23.289	1.162	0.283
60.2	23.347	1.165	0.192
60.3	23.405	1.167	0.174
60.4	23.462	1.169	0.166
60.5	23.52	1.171	0.267
60.6	23.578	1.174	0.43
60.7	23.636	1.176	0.186
60.8	23.694	1.178	0.164
60.9	23.751	1.181	0.245
61	23.81	1.183	0.197
61.1	23.868	1.185	0.121
61.2	23.926	1.188	0.171
61.3	23.984	1.19	0.115
61.4	24.042	1.192	0.296
61.5	24.101	1.194	0.164
61.6	24.159	1.197	0.204
61.7	24.217	1.199	0.3
61.8	24.276	1.201	0.498
61.9	24.335	1.204	0.179
62	24.393	1.206	0.211
62.1	24.452	1.208	0.28
62.2	24.511	1.211	0.143
62.3	24.57	1.213	0.138
62.4	24.629	1.215	0.274
62.5	24.688	1.218	0.229
62.6	24.747	1.22	0.136
62.7	24.806	1.222	0.266
62.8	24.865	1.224	0.278
62.9	24.924	1.227	0.235
63	24.983	1.229	0.157
63.1	25.043	1.231	0.279
63.2	25.102	1.234	0.261
63.3	25.161	1.236	0.327
63.4	25.221	1.238	0.266
63.5	25.281	1.24	0.155
63.6	25.34	1.243	0.095
63.7	25.4	1.245	0.104
63.8	25.46	1.247	0.439
63.9	25.52	1.25	0.298
64	25.58	1.252	0.229
64.1	25.639	1.254	0.261
64.2	25.7	1.257	0.271
64.3	25.76	1.259	0.211
64.4	25.82	1.261	0.337
64.5	25.88	1.264	0.299
64.6	25.94	1.266	0.221
64.7	26.001	1.268	0.245
64.8	26.061	1.27	0.421
64.9	26.121	1.273	0.251
65	26.182	1.275	0.283
65.1	26.243	1.277	0.128
65.2	26.303	1.28	0.416
65.3	26.364	1.282	0.126
65.4	26.425	1.284	0.067
65.5	26.486	1.286	0.173
65.6	26.546	1.289	0.38
65.7	26.607	1.291	0.138
65.8	26.668	1.293	0.13
65.9	26.73	1.296	0.27
66	26.791	1.298	0.345
66.1	26.852	1.3	0.16
66.2	26.913	1.303	0.194
66.3	26.975	1.305	0.249
66.4	27.036	1.307	0.186
66.5	27.097	1.31	0.289
66.6	27.159	1.312	0.213
66.7	27.221	1.314	0.201
66.8	27.282	1.316	0.247
66.9	27.344	1.319	0.303
67	27.406	1.321	0.426
67.1	27.468	1.323	0.176
67.2	27.529	1.326	0.187
67.3	27.591	1.328	0.28
67.4	27.653	1.33	0.237
67.5	27.715	1.333	0.335
67.6	27.778	1.335	0.11
67.7	27.84	1.337	0.108
67.8	27.902	1.339	0.311
67.9	27.964	1.342	0.002
68	28.027	1.344	0.361
68.1	28.089	1.346	0.196
68.2	28.152	1.349	0.112
68.3	28.214	1.351	0.238
68.4	28.277	1.353	0.149
68.5	28.34	1.355	0.218
68.6	28.403	1.418	0.188
68.7	28.465	1.42	0.206
68.8	28.528	1.422	0.11
68.9	28.591	1.425	0.264
69	28.654	1.427	0.191
69.1	28.717	1.429	0.171
69.2	28.781	1.432	0.188
69.3	28.844	1.434	0.195
69.4	28.907	1.436	0.018
69.5	28.97	1.438	0.215
69.6	29.034	1.441	0.231
69.7	29.097	1.443	0.062
69.8	29.161	1.445	0.102
69.9	29.224	1.448	0.156
70	29.288	1.45	0.134
70.1	29.352	1.452	0.105
70.2	29.415	1.455	0.131
70.3	29.479	1.517	0.024
70.4	29.543	1.519	0.05
70.5	29.607	1.521	0.027
70.6	29.671	1.524	0.061
70.7	29.735	1.526	0.277
70.8	29.799	1.528	0.139
70.9	29.864	1.531	0.062
71	29.928	1.533	0.065
71.1	29.992	1.535	0.117
71.2	30.057	1.538	0.156
71.3	30.121	1.54	0.289
71.4	30.186	1.542	0.14
71.5	30.25	1.544	0.185
71.6	30.315	1.547	0.062
71.7	30.38	1.549	0.081
71.8	30.444	1.551	0.069
71.9	30.509	1.554	0.134
72	30.574	1.556	0.155
72.1	30.639	1.558	0.289
72.2	30.704	1.561	0.151
72.3	30.769	1.563	0.18
72.4	30.834	1.565	0.114
72.5	30.899	1.567	0.048
72.6	30.965	1.57	0.08
72.7	31.03	1.572	0.124
72.8	31.096	1.574	0.124
72.9	31.161	1.577	0.01
73	31.226	1.579	0.016
73.1	31.292	1.581	0.05
73.2	31.358	1.584	0.182
73.3	31.423	1.586	0.021
73.4	31.489	1.588	0.104
73.5	31.555	1.59	0.188
73.6	31.621	1.593	0.12
73.7	31.687	1.595	0.235
73.8	31.753	1.597	0.117
73.9	31.819	1.6	0.151
74	31.885	1.602	0.165
74.1	31.951	1.604	0.005
74.2	32.018	1.607	0.089
74.3	32.084	1.609	0.109
74.4	32.15	1.611	0.066
74.5	32.217	1.613	0.079
74.6	32.283	1.616	0.131
74.7	32.35	1.618	0.193
74.8	32.417	1.62	0.134
74.9	32.483	1.623	0.16
75	32.55	1.625	0.115
75.1	32.617	1.627	0.119
75.2	32.684	1.63	0.033
75.3	32.751	1.632	0.084
75.4	32.818	1.634	0.026
75.5	32.885	1.636	0.073
75.6	32.952	1.639	0.055
75.7	33.019	1.641	0.055
75.8	33.086	1.643	0.275
75.9	33.154	1.646	0.237
76	33.221	1.648	0.126
76.1	33.289	1.65	0.001
76.2	33.356	1.653	0.242
76.3	33.424	1.655	0.398
76.4	33.491	1.657	0.246
76.5	33.559	1.659	0.274
76.6	33.627	1.662	0.049
76.7	33.695	1.664	0.165
76.8	33.763	1.666	0.17
76.9	33.83	1.669	0.053
77	33.898	1.671	0.196
77.1	33.967	1.673	0.065
77.2	34.035	1.676	0.259
77.3	34.103	1.678	0.162
77.4	34.171	1.68	0.064
77.5	34.239	1.682	0.136
77.6	34.308	1.615	0.079
77.7	34.376	1.617	0.001
77.8	34.445	1.619	0.152
77.9	34.513	1.622	0.096
78	34.582	1.624	0.142
78.1	34.651	1.626	0.262
78.2	34.72	1.629	0.169
78.3	34.788	1.631	0.194
78.4	34.857	1.633	0.054
78.5	34.926	1.695	0.005
78.6	34.995	1.698	0.036
78.7	35.064	1.7	0.081
78.8	35.133	1.702	0.158
78.9	35.203	1.705	0.07
79	35.272	1.707	0.052
79.1	35.341	1.709	0.166
79.2	35.411	1.712	0.071
79.3	35.48	1.714	0.061
79.4	35.55	1.716	0.224
79.5	35.619	1.718	0.035
79.6	35.689	1.721	0.073
79.7	35.759	1.723	0.055
79.8	35.828	1.725	0.034
79.9	35.898	1.788	0.098
80	35.968	1.79	0.167
80.1	36.038	1.792	0.052
80.2	36.108	1.795	0.018
80.3	36.178	1.797	0.234
80.4	36.248	1.799	0.119
80.5	36.318	1.801	0.115
80.6	36.389	1.804	0.018
80.7	36.459	1.806	0.184
80.8	36.529	1.808	0.114
80.9	36.6	1.811	0.067
81	36.67	1.813	0.084
81.1	36.741	1.815	0.088
81.2	36.812	1.818	0.024
81.3	36.882	1.82	0.235
81.4	36.953	1.822	0.048
81.5	37.024	1.825	0.145
81.6	37.095	1.827	0.134
81.7	37.166	1.829	0.007
81.8	37.237	1.831	0.016
81.9	37.308	1.834	0.034
82	37.379	1.836	0.064
82.1	37.45	1.838	0.038
82.2	37.521	1.841	0.068
82.3	37.593	1.843	0.055
82.4	37.664	1.845	0.008
82.5	37.736	1.847	0.101
82.6	37.807	1.85	0.044
82.7	37.879	1.852	0.09
82.8	37.95	1.854	0.153
82.9	38.022	1.787	0.233
83	38.094	1.789	0.207
83.1	38.166	1.791	0.174
83.2	38.237	1.794	0.162
83.3	38.309	1.796	0.374
83.4	38.381	1.798	0.095
83.5	38.453	1.8	0.204
83.6	38.526	1.803	0.29
83.7	38.598	1.805	0.086
83.8	38.67	1.807	0.093
83.9	38.742	1.81	0.066
84	38.815	1.812	0.146
84.1	38.887	1.814	0.004
84.2	38.96	1.817	0.199
84.3	39.032	1.819	0.14
84.4	39.105	1.821	0.27
84.5	39.178	1.823	0.017
84.6	39.25	1.826	0.009
84.7	39.323	1.828	0.05
84.8	39.396	1.83	0.163
84.9	39.469	1.833	0.121
85	39.542	1.835	0.269
85.1	39.615	1.837	0.048
85.2	39.688	1.84	0.032
85.3	39.761	1.842	0.105
85.4	39.835	1.844	0.061
85.5	39.908	1.846	0.181
85.6	39.981	1.849	0.227
85.7	40.055	1.851	0.086
85.8	40.128	1.853	0.117
85.9	40.202	1.856	0.08
86	40.276	1.858	0.127
86.1	40.349	1.86	0.127
86.2	40.423	1.863	0.383
86.3	40.497	1.865	0.014
86.4	40.571	1.867	0.175
86.5	40.645	1.869	0.258
86.6	40.719	1.872	0.206
86.7	40.793	1.874	0.206
86.8	40.867	1.806	0.187
86.9	40.941	1.809	0.201
87	41.015	1.811	0.137
87.1	41.09	1.813	0.008
87.2	41.164	1.876	0.01
87.3	41.238	1.878	0.213
87.4	41.313	1.88	0.017
87.5	41.388	1.883	0.032
87.6	41.462	1.885	0.087
87.7	41.537	1.887	0.167
87.8	41.612	1.889	0.021
87.9	41.686	1.892	0.117
88	41.761	1.894	0.134
88.1	41.836	1.896	0.063
88.2	41.911	1.899	0.124
88.3	41.986	1.901	0.149
88.4	42.061	1.903	0.253
88.5	42.137	1.905	0.209
88.6	42.212	1.908	0.11
88.7	42.287	1.91	0.003
88.8	42.363	1.912	0.26
88.9	42.438	1.915	0.271
89	42.514	1.917	0.121
89.1	42.589	1.919	0.01
89.2	42.665	1.922	0.162
89.3	42.74	1.924	0.054
89.4	42.816	1.926	0.027
89.5	42.892	1.928	0.213
89.6	42.968	1.931	0.384
89.7	43.044	1.933	0.203
89.8	43.12	1.935	0.138
89.9	43.196	1.938	0.213
90	43.272	1.94	0.287
90.1	43.348	1.942	0.055
90.2	43.424	1.945	0.118
90.3	43.501	1.947	0.047
90.4	43.577	1.949	0.042
90.5	43.654	1.952	0.214
90.6	43.73	1.954	0.155
90.7	43.807	1.956	0.155
90.8	43.883	1.958	0.012
90.9	43.96	1.961	0.132
91	44.037	1.963	0.034
91.1	44.114	1.965	0.141
91.2	44.19	1.968	0.128
91.3	44.267	1.97	0.093
91.4	44.344	1.972	0.043
91.5	44.421	1.974	0.14
91.6	44.499	1.977	0.168
91.7	44.576	1.979	0.22
91.8	44.653	1.981	0.272
91.9	44.73	1.984	0.048
92	44.808	1.986	0.069
92.1	44.885	1.988	0.077
92.2	44.963	1.991	0.181
92.3	45.04	1.993	0.211
92.4	45.118	1.995	0.024
92.5	45.195	1.997	0.209
92.6	45.273	2	0.041
92.7	45.351	2.002	0.066
92.8	45.429	2.004	0.018
92.9	45.507	2.007	0.105
93	45.585	2.009	0.072
93.1	45.663	2.011	0.154
93.2	45.741	2.014	0.071
93.3	45.819	2.016	0.233
93.4	45.898	2.018	0.111
93.5	45.976	2.021	0.064
93.6	46.054	2.023	0.275
93.7	46.133	2.025	0.239
93.8	46.211	2.027	0.181
93.9	46.29	2.03	0.149
94	46.368	2.032	0.142
94.1	46.447	2.034	0.112
94.2	46.526	2.037	0.141
94.3	46.605	2.039	0.192
94.4	46.683	2.041	0.264
94.5	46.762	2.043	0.195
94.6	46.841	2.046	0.212
94.7	46.92	2.048	0.161
94.8	47	2.05	0.114
94.9	47.079	2.053	0.278
95	47.158	2.055	0.12
95.1	47.237	1.987	0.223
95.2	47.317	1.99	0.276
95.3	47.396	1.992	0.232
95.4	47.476	1.994	0.376
95.5	47.555	1.996	0.128
95.6	47.635	1.999	0.29
95.7	47.714	2.001	0.195
95.8	47.794	2.003	0.211
95.9	47.874	2.006	0.088
96	47.954	2.008	0.176
96.1	48.034	2.01	0.149
96.2	48.114	2.013	0.211
96.3	48.194	2.015	0.274
96.4	48.274	2.017	0.312
96.5	48.353	2.019	0.179
96.6	48.433	2.022	0.047
96.7	48.513	2.024	0.153
96.8	48.593	2.026	0.296
96.9	48.673	2.029	0.178
97	48.753	2.031	0.154
97.1	48.833	2.033	0.178
97.2	48.913	2.036	0.304
97.3	48.993	2.038	0.219
97.4	49.073	2.04	0.346
97.5	49.152	2.042	0.233
97.6	49.232	2.045	0.199
97.7	49.312	2.047	0.101
97.8	49.392	2.049	0.331
97.9	49.472	2.052	0.172
98	49.552	2.054	0.13
98.1	49.632	2.056	0.313
98.2	49.712	2.059	0.086
98.3	49.792	2.061	0.107
98.4	49.872	2.063	0.098
98.5	49.952	2.065	0.146
98.6	50.031	2.068	0.082
98.7	50.111	2.07	0.11
98.8	50.191	2.072	0.041
98.9	50.271	2.075	0.108
99	50.351	2.077	0.329
99.1	50.431	2.079	0.121
99.2	50.511	2.082	0.152
99.3	50.591	2.084	0.227
99.4	50.671	2.086	0.234
99.5	50.751	2.088	0.241
99.6	50.83	2.091	0.126
99.7	50.91	2.093	0.086
99.8	50.99	2.095	0.378
99.9	51.07	2.098	0.177
100	51.15	2.1	0.04
100.1	51.23	2.102	0.132
100.2	51.31	2.105	0.024
100.3	51.39	2.107	0.141
100.4	51.47	2.109	0.186
100.5	51.55	2.111	0.042
100.6	51.63	2.114	0.372
100.7	51.709	2.116	0.382
100.8	51.789	2.118	0.156
100.9	51.869	2.121	0.242
101	51.949	2.123	0.125
101.1	52.029	2.125	0.107
101.2	52.109	2.128	0.138
101.3	52.189	2.13	0.222
101.4	52.269	2.132	0.263
101.5	52.349	2.134	0.281
101.6	52.429	2.137	0.117
101.7	52.508	2.139	0.155
101.8	52.588	2.141	0.446
101.9	52.668	2.144	0.189
102	52.748	2.146	0.151
102.1	52.828	2.148	0.195
102.2	52.908	2.151	0.158
102.3	52.988	2.153	0.088
102.4	53.068	2.155	0.04
102.5	53.148	2.157	0.179
102.6	53.228	2.16	0.098
102.7	53.307	2.162	0.252
102.8	53.387	2.164	0.268
102.9	53.467	2.167	0.069
103	53.547	2.169	0.15
103.1	53.627	2.171	0.235
103.2	53.707	2.174	0.19
103.3	53.787	2.176	0.281
103.4	53.867	2.178	0.245
103.5	53.947	2.18	0.169
103.6	54.027	2.183	0.187
103.7	54.107	2.185	0.153
103.8	54.186	2.187	0.161
103.9	54.266	2.19	0.285
104	54.346	2.192	0.236
104.1	54.426	2.194	0.203
104.2	54.506	2.197	0.206
104.3	54.586	2.199	0.22
104.4	54.666	2.201	0.192
104.5	54.746	2.203	0.311
104.6	54.826	2.206	0.115
104.7	54.906	2.208	0.356
104.8	54.985	2.21	0.25
104.9	55.065	2.213	0.243
105	55.145	2.215	0.211
105.1	55.225	2.217	0.084
105.2	55.305	2.22	0.189
105.3	55.385	2.222	0.207
105.4	55.465	2.224	0.257
105.5	55.545	2.226	0.2
105.6	55.625	2.229	0.111
105.7	55.705	2.231	0.179
105.8	55.785	2.233	0.313
105.9	55.864	2.236	0.074
106	55.944	2.238	0.245
106.1	56.024	2.24	0.315
106.2	56.104	2.243	0.124
106.3	56.184	2.245	0.242
106.4	56.264	2.247	0.059
106.5	56.344	2.249	0.226
106.6	56.424	2.252	0.289
106.7	56.504	2.254	0.166
106.8	56.584	2.256	0.075
106.9	56.663	2.259	0.271
107	56.743	2.261	0.145
107.1	56.823	2.263	0.106
107.2	56.903	2.266	0.265
107.3	56.983	2.268	0.199
107.4	57.063	2.27	0.375
107.5	57.143	2.272	0.141
107.6	57.223	2.275	0.196
107.7	57.303	2.277	0.303
107.8	57.383	2.279	0.109
107.9	57.462	2.282	0.262
108	57.542	2.284	0.276
108.1	57.622	2.286	0.237
108.2	57.702	2.219	0.152
108.3	57.782	2.221	0.229
108.4	57.862	2.223	0.293
108.5	57.942	2.225	0.29
108.6	58.022	2.228	0.146
108.7	58.102	2.23	0.383
108.8	58.182	2.232	0.284
108.9	58.262	2.235	0.189
109	58.341	2.237	0.352
109.1	58.421	2.239	0.301
109.2	58.501	2.242	0.227
109.3	58.581	2.244	0.294
109.4	58.661	2.246	0.09
109.5	58.741	2.248	0.192
109.6	58.821	2.251	0.39
109.7	58.901	2.253	0.413
109.8	58.981	2.255	0.179
109.9	59.061	2.258	0.198
110	59.14	2.26	0.381
110.1	59.22	2.262	0.286
110.2	59.3	2.265	0.412
110.3	59.38	2.267	0.189
110.4	59.46	2.269	0.28
110.5	59.54	2.272	0.05
110.6	59.62	2.274	0.158
110.7	59.7	2.276	0.164
110.8	59.78	2.278	0.089
110.9	59.86	2.281	0.142
111	59.94	2.283	0.405
111.1	60.019	2.285	0.174
111.2	60.099	2.288	0.387
111.3	60.179	2.29	0.284
111.4	60.259	2.292	0.351
111.5	60.339	2.294	0.307
111.6	60.419	2.297	0.361
111.7	60.499	2.299	0.283
111.8	60.579	2.301	0.231
111.9	60.659	2.304	0.327
112	60.739	2.306	0.24
112.1	60.818	2.308	0.245
112.2	60.898	2.311	0.26
112.3	60.978	2.313	0.293
112.4	61.058	2.315	0.116
112.5	61.138	2.317	0.264
112.6	61.218	2.32	0.386
112.7	61.298	2.322	0.115
112.8	61.378	2.324	0.185
112.9	61.458	2.327	0.143
113	61.538	2.329	0.387
113.1	61.618	2.331	0.391
113.2	61.697	2.334	0.262
113.3	61.777	2.336	0.264
113.4	61.857	2.338	0.243
113.5	61.937	2.341	0.143
113.6	62.017	2.343	0.414
113.7	62.097	2.345	0.205
113.8	62.177	2.347	0.277
113.9	62.257	2.35	0.46
114	62.337	2.352	0.107
114.1	62.417	2.354	0.259
114.2	62.496	2.357	0.017
114.3	62.576	2.359	0.397
114.4	62.656	2.361	0.182
114.5	62.736	2.364	0.344
114.6	62.816	2.366	0.348
114.7	62.896	2.368	0.225
114.8	62.976	2.37	0.138
114.9	63.056	2.373	0.251
115	63.136	2.375	0.125
115.1	63.216	2.377	0.323
115.2	63.295	2.38	0.254
115.3	63.375	2.382	0.294
115.4	63.455	2.384	0.194
115.5	63.535	2.386	0.309
115.6	63.615	2.389	0.103
115.7	63.695	2.391	0.323
115.8	63.775	2.393	0.355
115.9	63.855	2.396	0.368
116	63.935	2.398	0.419
116.1	64.015	2.4	0.33
116.2	64.095	2.403	0.191
116.3	64.174	2.405	0.183
116.4	64.254	2.407	0.082
116.5	64.334	2.409	0.341
116.6	64.414	2.412	0.37
116.7	64.494	2.414	0.429
116.8	64.574	2.416	0.397
116.9	64.654	2.419	0.451
117	64.734	2.421	0.255
117.1	64.814	2.423	0.096
117.2	64.894	2.426	0.265
117.3	64.973	2.428	0.209
117.4	65.053	2.43	0.201
117.5	65.133	2.433	0.217
117.6	65.213	2.435	0.154
117.7	65.293	2.437	0.19
117.8	65.373	2.439	0.333
117.9	65.453	2.442	0.207
118	65.533	2.444	0.178
118.1	65.613	2.446	0.328
118.2	65.693	2.449	0.128
118.3	65.773	2.451	0.205
118.4	65.852	2.453	0.276
118.5	65.932	2.455	0.151
118.6	66.012	2.458	0.323
118.7	66.092	2.46	0.345
118.8	66.172	2.462	0.295
118.9	66.252	2.465	0.288
119	66.332	2.467	0.171
119.1	66.412	2.469	0.104
119.2	66.492	2.472	0.228
119.3	66.572	2.474	0.258
119.4	66.651	2.406	0.364
119.5	66.731	2.409	0.33
119.6	66.811	2.411	0.407
119.7	66.891	2.413	0.424
119.8	66.971	2.415	0.308
119.9	67.051	2.418	0.363
120	67.131	2.42	0.209
120.1	67.211	2.422	0.292
120.2	67.291	2.425	0.419
120.3	67.371	2.427	0.586
120.4	67.45	2.429	0.37
120.5	67.53	2.431	0.3
120.6	67.61	2.434	0.467
120.7	67.69	2.436	0.497
120.8	67.77	2.438	0.261
120.9	67.85	2.441	0.391
121	67.93	2.443	0.358
121.1	68.01	2.445	0.218
121.2	68.09	2.448	0.358
121.3	68.17	2.45	0.321
121.4	68.25	2.452	0.268
121.5	68.329	2.454	0.339
121.6	68.409	2.457	0.352
121.7	68.489	2.459	0.281
121.8	68.569	2.461	0.404
121.9	68.649	2.464	0.302
122	68.729	2.466	0.543
122.1	68.809	2.468	0.332
122.2	68.889	2.471	0.487
122.3	68.969	2.473	0.481
122.4	69.049	2.475	0.361
122.5	69.128	2.478	0.256
122.6	69.208	2.48	0.438
122.7	69.288	2.482	0.276
122.8	69.368	2.484	0.319
122.9	69.448	2.487	0.384
123	69.528	2.489	0.383
123.1	69.608	2.491	0.34
123.2	69.688	2.494	0.297
123.3	69.768	2.496	0.277
123.4	69.848	2.498	0.225
123.5	69.928	2.5	0.325
123.6	70.007	2.503	0.288
123.7	70.087	2.505	0.502
123.8	70.167	2.567	0.122
123.9	70.247	2.57	0.139
124	70.327	2.572	0.216
124.1	70.407	2.574	0.141
124.2	70.487	2.577	0.083
124.3	70.567	2.579	0.242
124.4	70.647	2.581	0.328
124.5	70.727	2.583	0.256
124.6	70.806	2.586	0.244
124.7	70.886	2.588	0.243
124.8	70.966	2.59	0.088
124.9	71.046	2.593	0.197
125	71.126	2.595	0.236
125.1	71.206	2.597	0.378
125.2	71.286	2.6	0.221
125.3	71.366	2.602	0.142
125.4	71.446	2.604	0.363
125.5	71.526	2.606	0.467
125.6	71.606	2.609	0.351
125.7	71.685	2.611	0.248
125.8	71.765	2.613	0.45
125.9	71.845	2.616	0.464
126	71.925	2.618	0.26
126.1	72.005	2.62	0.143
126.2	72.085	2.623	0.206
126.3	72.165	2.625	0.338
126.4	72.245	2.627	0.241
126.5	72.325	2.629	0.277
126.6	72.405	2.632	0.363
126.7	72.484	2.634	0.096
126.8	72.564	2.636	0.385
126.9	72.644	2.639	0.206
127	72.724	2.641	0.141
127.1	72.804	2.643	0.139
127.2	72.884	2.646	0.38
127.3	72.964	2.648	0.226
127.4	73.044	2.65	0.292
127.5	73.124	2.652	0.096
127.6	73.204	2.585	0.47
127.7	73.283	2.587	0.374
127.8	73.363	2.589	0.265
127.9	73.443	2.592	0.387
128	73.523	2.594	0.414
128.1	73.603	2.596	0.311
128.2	73.683	2.599	0.444
128.3	73.763	2.601	0.328
128.4	73.843	2.603	0.31
128.5	73.923	2.605	0.298
128.6	74.003	2.608	0.219
128.7	74.083	2.61	0.599
128.8	74.162	2.612	0.321
128.9	74.242	2.615	0.24
129	74.322	2.617	0.389
129.1	74.402	2.619	0.475
129.2	74.482	2.622	0.393
129.3	74.562	2.624	0.486
129.4	74.642	2.626	0.428
129.5	74.722	2.628	0.204
129.6	74.802	2.631	0.507
129.7	74.882	2.633	0.235
129.8	74.961	2.635	0.305
129.9	75.041	2.638	0.335
130	75.121	2.64	0.357
130.1	75.201	2.642	0.391
130.2	75.281	2.645	0.273
130.3	75.361	2.647	0.394
130.4	75.441	2.649	0.342
130.5	75.521	2.651	0.407
130.6	75.601	2.654	0.226
130.7	75.681	2.656	0.341
130.8	75.761	2.658	0.536
130.9	75.84	2.661	0.402
131	75.92	2.663	0.396
131.1	76	2.665	0.369
131.2	76.08	2.668	0.416
131.3	76.16	2.67	0.2
131.4	76.24	2.672	0.511
131.5	76.32	2.674	0.533
131.6	76.4	2.677	0.313
131.7	76.48	2.679	0.304
131.8	76.56	2.681	0.43
131.9	76.639	2.684	0.279
132	76.719	2.686	0.521
132.1	76.799	2.688	0.264
132.2	76.879	2.691	0.364
132.3	76.959	2.693	0.337
132.4	77.039	2.695	0.385
132.5	77.119	2.697	0.304
132.6	77.199	2.7	0.307
132.7	77.279	2.702	0.403
132.8	77.359	2.704	0.355
132.9	77.438	2.707	0.196
133	77.518	2.709	0.312
133.1	77.598	2.711	0.527
133.2	77.678	2.714	0.162
133.3	77.758	2.716	0.257
133.4	77.838	2.718	0.245
133.5	77.918	2.72	0.313
133.6	77.998	2.723	0.385
133.7	78.078	2.725	0.519
133.8	78.158	2.727	0.359
133.9	78.238	2.73	0.581
134	78.317	2.732	0.339
134.1	78.397	2.734	0.394
134.2	78.477	2.737	0.384
134.3	78.557	2.739	0.368
134.4	78.637	2.741	0.357
134.5	78.717	2.744	0.404
134.6	78.797	2.746	0.26
134.7	78.877	2.748	0.316
134.8	78.957	2.75	0.405
134.9	79.037	2.753	0.362
135	79.116	2.755	0.364
135.1	79.196	2.757	0.215
135.2	79.276	2.76	0.335
135.3	79.356	2.762	0.385
135.4	79.436	2.764	0.45
135.5	79.516	2.766	0.354
135.6	79.596	2.769	0.3
135.7	79.676	2.771	0.128
135.8	79.756	2.773	0.45
135.9	79.836	2.776	0.383
136	79.916	2.778	0.217
136.1	79.995	2.78	0.226
136.2	80.075	2.783	0.409
136.3	80.155	2.785	0.205
136.4	80.235	2.787	0.383
136.5	80.315	2.789	0.136
136.6	80.395	2.792	0.29
136.7	80.475	2.794	0.348
136.8	80.555	2.796	0.315
136.9	80.635	2.799	0.227
137	80.715	2.801	0.333
137.1	80.794	2.803	0.385
137.2	80.874	2.806	0.333
137.3	80.954	2.808	0.515
137.4	81.034	2.81	0.179
137.5	81.114	2.812	0.249
137.6	81.194	2.815	0.602
137.7	81.274	2.817	0.294
137.8	81.354	2.819	0.337
137.9	81.434	2.822	0.328
138	81.514	2.824	0.181
138.1	81.594	2.826	0.385
138.2	81.673	2.829	0.377
138.3	81.753	2.831	0.198
138.4	81.833	2.833	0.444
138.5	81.913	2.835	0.468
138.6	81.993	2.838	0.273
138.7	82.073	2.84	0.32
138.8	82.153	2.842	0.488
138.9	82.233	2.845	0.43
139	82.313	2.847	0.26
139.1	82.393	2.849	0.26
139.2	82.472	2.852	0.281
139.3	82.552	2.854	0.383
139.4	82.632	2.856	0.501
139.5	82.712	2.858	0.301
139.6	82.792	2.861	0.323
139.7	82.872	2.863	0.444
139.8	82.952	2.865	0.326
139.9	83.032	2.868	0.343
140	83.112	2.87	0.213
140.1	83.192	2.872	0.337
140.2	83.271	2.875	0.292
140.3	83.351	2.877	0.381
140.4	83.431	2.879	0.418
140.5	83.511	2.881	0.304
140.6	83.591	2.884	0.279
140.7	83.671	2.886	0.447
140.8	83.751	2.888	0.278
140.9	83.831	2.891	0.38
141	83.911	2.893	0.256
141.1	83.991	2.895	0.404
141.2	84.071	2.898	0.261
141.3	84.15	2.9	0.318
141.4	84.23	2.902	0.256
141.5	84.31	2.904	0.197
141.6	84.39	2.907	0.401
141.7	84.47	2.909	0.179
141.8	84.55	2.911	0.289
141.9	84.63	2.914	0.242
142	84.71	2.916	0.227
142.1	84.79	2.918	0.184
142.2	84.87	2.921	0.333
142.3	84.949	2.923	0.322
142.4	85.029	2.925	0.376
142.5	85.109	2.927	0.291
142.6	85.189	2.93	0.422
142.7	85.269	2.932	0.398
142.8	85.349	2.934	0.475
142.9	85.429	2.937	0.398
143	85.509	2.939	0.35
143.1	85.589	2.941	0.381
143.2	85.669	2.944	0.178
143.3	85.749	2.946	0.444
143.4	85.828	2.948	0.374
143.5	85.908	2.95	0.491
143.6	85.988	2.953	0.314
143.7	86.068	2.955	0.317
143.8	86.148	2.957	0.261
143.9	86.228	2.96	0.501
144	86.308	2.962	0.524
144.1	86.388	2.964	0.267
144.2	86.468	2.967	0.374
144.3	86.548	2.969	0.388
144.4	86.627	2.971	0.424
144.5	86.707	2.974	0.495
144.6	86.787	2.976	0.155
144.7	86.867	2.978	0.442
144.8	86.947	2.98	0.432
144.9	87.027	2.983	0.275
145	87.107	2.985	0.196
145.1	87.187	2.987	0.348
145.2	87.267	2.99	0.338
145.3	87.347	2.992	0.326
145.4	87.426	2.994	0.409
145.5	87.506	2.996	0.232
145.6	87.586	2.999	0.397
145.7	87.666	3.001	0.287
145.8	87.746	3.003	0.365
145.9	87.826	3.006	0.388
146	87.906	3.008	0.303
146.1	87.986	3.01	0.29
146.2	88.066	3.013	0.384
146.3	88.146	3.015	0.117
146.4	88.226	3.017	0.259
146.5	88.305	3.019	0.411
146.6	88.385	3.022	0.307
146.7	88.465	3.024	0.349
146.8	88.545	3.026	0.347
146.9	88.625	3.029	0.289
147	88.705	3.031	0.387
147.1	88.785	3.033	0.405
147.2	88.865	3.036	0.332
147.3	88.945	3.038	0.134
147.4	89.025	3.04	0.361
147.5	89.104	3.042	0.424
147.6	89.184	3.045	0.203
147.7	89.264	3.047	0.33
147.8	89.344	3.049	0.227
147.9	89.424	3.052	0.355
148	89.504	3.054	0.346
148.1	89.584	3.056	0.302
148.2	89.664	3.059	0.459
148.3	89.744	3.061	0.331
148.4	89.824	3.063	0.47
148.5	89.904	3.065	0.327
148.6	89.983	3.068	0.277
148.7	90.063	3.07	0.441
148.8	90.143	3.072	0.262
148.9	90.223	3.075	0.495
149	90.303	3.077	0.39
149.1	90.383	3.079	0.38
149.2	90.463	3.082	0.338
149.3	90.543	3.084	0.362
149.4	90.623	3.086	0.455
149.5	90.703	3.088	0.229
149.6	90.782	3.091	0.224
149.7	90.862	3.093	0.457
149.8	90.942	3.095	0.363
149.9	91.022	3.098	0.374
150	91.102	3.1	0.348
150.1	91.182	3.102	0.328
150.2	91.262	3.105	0.415
150.3	91.342	3.107	0.421
150.4	91.422	3.109	0.389
150.5	91.502	3.111	0.35
150.6	91.582	3.114	0.349
150.7	91.661	3.116	0.508
150.8	91.741	3.118	0.286
150.9	91.821	3.121	0.27
151	91.901	3.123	0.468
151.1	91.981	3.125	0.587
151.2	92.061	3.128	0.415
151.3	92.141	3.13	0.566
151.4	92.221	3.132	0.557
151.5	92.301	3.135	0.308
151.6	92.381	3.137	0.314
151.7	92.46	3.139	0.307
151.8	92.54	3.141	0.326
151.9	92.62	3.144	0.464
152	92.7	3.146	0.269
152.1	92.78	3.148	0.322
152.2	92.86	3.151	0.48
152.3	92.94	3.153	0.225
152.4	93.02	3.155	0.395
152.5	93.1	3.157	0.414
152.6	93.18	3.16	0.335
152.7	93.259	3.162	0.167
152.8	93.339	3.164	0.476
152.9	93.419	3.167	0.386
153	93.499	3.169	0.371
153.1	93.579	3.171	0.433
153.2	93.659	3.174	0.328
153.3	93.739	3.176	0.335
153.4	93.819	3.178	0.289
153.5	93.899	3.18	0.061
153.6	93.979	3.183	0.24
153.7	94.059	3.185	0.356
153.8	94.138	3.187	0.313
153.9	94.218	3.19	0.329
154	94.298	3.192	0.268
154.1	94.378	3.194	0.335
154.2	94.458	3.197	0.429
154.3	94.538	3.199	0.211
154.4	94.618	3.201	0.52
154.5	94.698	3.204	0.173
154.6	94.778	3.206	0.328
154.7	94.858	3.208	0.485
154.8	94.937	3.21	0.438
154.9	95.017	3.213	0.211
155	95.097	3.215	0.204
155.1	95.177	3.217	0.56
155.2	95.257	3.22	0.311
155.3	95.337	3.222	0.428
155.4	95.417	3.224	0.437
155.5	95.497	3.226	0.407
155.6	95.577	3.229	0.491
155.7	95.657	3.231	0.282
155.8	95.737	3.233	0.4
155.9	95.816	3.236	0.286
156	95.896	3.238	0.291
156.1	95.976	3.24	0.407
156.2	96.056	3.243	0.398
156.3	96.136	3.245	0.413
156.4	96.216	3.247	0.336
156.5	96.296	3.249	0.418
156.6	96.376	3.252	0.275
156.7	96.456	3.254	0.461
156.8	96.536	3.256	0.383
156.9	96.615	3.259	0.363
157	96.695	3.261	0.341
157.1	96.775	3.263	0.454
157.2	96.855	3.266	0.321
157.3	96.935	3.268	0.347
157.4	97.015	3.27	0.341
157.5	97.095	3.272	0.419
157.6	97.175	3.275	0.493
157.7	97.255	3.277	0.247
157.8	97.335	3.279	0.355
157.9	97.414	3.282	0.455
158	97.494	3.284	0.266
158.1	97.574	3.286	0.32
158.2	97.654	3.289	0.503
158.3	97.734	3.291	0.318
158.4	97.814	3.293	0.493
158.5	97.894	3.225	0.387
158.6	97.974	3.228	0.644
158.7	98.054	3.23	0.421
158.8	98.134	3.232	0.594
158.9	98.214	3.235	0.429
159	98.293	3.237	0.37
159.1	98.373	3.239	0.432
159.2	98.453	3.242	0.438
159.3	98.533	3.244	0.466
159.4	98.613	3.246	0.498
159.5	98.693	3.248	0.346
159.6	98.773	3.251	0.262
159.7	98.853	3.253	0.395
159.8	98.933	3.255	0.287
159.9	99.013	3.258	0.523
160	99.092	3.26	0.452
160.1	99.172	3.262	0.267
160.2	99.252	3.265	0.488
160.3	99.332	3.267	0.346
160.4	99.412	3.269	0.421
160.5	99.492	3.272	0.237
160.6	99.572	3.274	0.424
160.7	99.652	3.276	0.677
160.8	99.732	3.278	0.345
160.9	99.812	3.281	0.5
161	99.892	3.283	0.424
161.1	99.971	3.285	0.326
161.2	100.051	3.288	0.418
161.3	100.131	3.29	0.257
161.4	100.211	3.292	0.431
161.5	100.291	3.295	0.254
161.6	100.371	3.297	0.492
161.7	100.451	3.299	0.491
161.8	100.531	3.301	0.596
161.9	100.611	3.304	0.413
162	100.691	3.306	0.46
162.1	100.77	3.308	0.37
162.2	100.85	3.311	0.401
162.3	100.93	3.313	0.231
162.4	101.01	3.315	0.266
162.5	101.09	3.317	0.492
162.6	101.17	3.32	0.374
162.7	101.25	3.322	0.393
162.8	101.33	3.324	0.396
162.9	101.41	3.327	0.495
163	101.49	3.329	0.521
163.1	101.57	3.331	0.502
163.2	101.649	3.334	0.522
163.3	101.729	3.336	0.432
163.4	101.809	3.338	0.432
163.5	101.889	3.341	0.449
163.6	101.969	3.343	0.367
163.7	102.049	3.345	0.436
163.8	102.129	3.347	0.475
163.9	102.209	3.35	0.27
164	102.289	3.352	0.364
164.1	102.369	3.354	0.54
164.2	102.448	3.357	0.468
164.3	102.528	3.359	0.406
164.4	102.608	3.361	0.321
164.5	102.688	3.364	0.464
164.6	102.768	3.366	0.594
164.7	102.848	3.368	0.545
164.8	102.928	3.37	0.308
164.9	103.008	3.373	0.506
165	103.088	3.375	0.461
165.1	103.168	3.377	0.5
165.2	103.247	3.38	0.352
165.3	103.327	3.382	0.48
165.4	103.407	3.384	0.329
165.5	103.487	3.386	0.448
165.6	103.567	3.389	0.306
165.7	103.647	3.391	0.424
165.8	103.727	3.393	0.504
165.9	103.807	3.396	0.296
166	103.887	3.398	0.398
166.1	103.967	3.4	0.298
166.2	104.047	3.403	0.539
166.3	104.126	3.405	0.359
166.4	104.206	3.407	0.39
166.5	104.286	3.409	0.51
166.6	104.366	3.412	0.503
166.7	104.446	3.414	0.412
166.8	104.526	3.416	0.522
166.9	104.606	3.479	0.397
167	104.686	3.481	0.518
167.1	104.766	3.483	0.303
167.2	104.846	3.486	0.325
167.3	104.925	3.488	0.315
167.4	105.005	3.49	0.152
167.5	105.085	3.492	0.557
167.6	105.165	3.495	0.355
167.7	105.245	3.497	0.217
167.8	105.325	3.499	0.293
167.9	105.405	3.502	0.296
168	105.485	3.504	0.442
168.1	105.565	3.506	0.47
168.2	105.645	3.509	0.341
168.3	105.725	3.511	0.339
168.4	105.804	3.513	0.488
168.5	105.884	3.515	0.254
168.6	105.964	3.518	0.403
168.7	106.044	3.52	0.372
168.8	106.124	3.522	0.262
168.9	106.204	3.525	0.364
169	106.284	3.527	0.34
169.1	106.364	3.529	0.225
169.2	106.444	3.532	0.345
169.3	106.524	3.534	0.264
169.4	106.603	3.536	0.452
169.5	106.683	3.538	0.549
169.6	106.763	3.541	0.136
169.7	106.843	3.543	0.163
169.8	106.923	3.545	0.23
169.9	107.003	3.548	0.36
170	107.083	3.55	0.292
170.1	107.163	3.552	0.414
170.2	107.243	3.555	0.388
170.3	107.323	3.557	0.391
170.4	107.402	3.559	0.472
170.5	107.482	3.561	0.448
170.6	107.562	3.564	0.284
170.7	107.642	3.566	0.339
170.8	107.722	3.568	0.343
170.9	107.802	3.571	0.487
171	107.882	3.573	0.468
171.1	107.962	3.575	0.452
171.2	108.042	3.578	0.604
171.3	108.122	3.58	0.452
171.4	108.202	3.582	0.235
171.5	108.281	3.585	0.383
171.6	108.361	3.587	0.418
171.7	108.441	3.589	0.326
171.8	108.521	3.591	0.464
171.9	108.601	3.594	0.331
172	108.681	3.596	0.435
172.1	108.761	3.598	0.487
172.2	108.841	3.601	0.43
172.3	108.921	3.603	0.442
172.4	109.001	3.605	0.422
172.5	109.08	3.607	0.158
172.6	109.16	3.61	0.342
172.7	109.24	3.612	0.466
172.8	109.32	3.614	0.248
172.9	109.4	3.617	0.328
173	109.48	3.619	0.529
173.1	109.56	3.621	0.211
173.2	109.64	3.624	0.52
173.3	109.72	3.626	0.27
173.4	109.8	3.628	0.351
173.5	109.88	3.63	0.533
173.6	109.959	3.633	0.309
173.7	110.039	3.635	0.247
173.8	110.119	3.637	0.354
173.9	110.199	3.64	0.409
174	110.279	3.642	0.451
174.1	110.359	3.644	0.364
174.2	110.439	3.647	0.371
174.3	110.519	3.649	0.344
174.4	110.599	3.651	0.339
174.5	110.679	3.653	0.475
174.6	110.758	3.656	0.413
174.7	110.838	3.658	0.317
174.8	110.918	3.66	0.304
174.9	110.998	3.663	0.39
175	111.078	3.665	0.283
175.1	111.158	3.667	0.474
175.2	111.238	3.67	0.307
175.3	111.318	3.672	0.382
175.4	111.398	3.674	0.49
175.5	111.478	3.676	0.246
175.6	111.558	3.679	0.555
175.7	111.637	3.681	0.402
175.8	111.717	3.683	0.44
175.9	111.797	3.686	0.358
176	111.877	3.688	0.204
176.1	111.957	3.69	0.437
176.2	112.037	3.693	0.413
176.3	112.117	3.695	0.371
176.4	112.197	3.697	0.415
176.5	112.277	3.699	0.444
176.6	112.357	3.702	0.166
176.7	112.436	3.704	0.351
176.8	112.516	3.706	0.215
176.9	112.596	3.709	0.387
177	112.676	3.711	0.238
177.1	112.756	3.713	0.152
177.2	112.836	3.716	0.432
177.3	112.916	3.718	0.317
177.4	112.996	3.72	0.335
177.5	113.076	3.722	0.314
177.6	113.156	3.725	0.456
177.7	113.235	3.727	0.324
177.8	113.315	3.729	0.323
177.9	113.395	3.732	0.24
178	113.475	3.734	0.407
178.1	113.555	3.736	0.551
178.2	113.635	3.739	0.286
178.3	113.715	3.741	0.334
178.4	113.795	3.743	0.258
178.5	113.875	3.745	0.324
178.6	113.955	3.748	0.556
178.7	114.035	3.75	0.377
178.8	114.114	3.752	0.36
178.9	114.194	3.755	0.423
179	114.274	3.757	0.342
179.1	114.354	3.759	0.556
179.2	114.434	3.762	0.41
179.3	114.514	3.764	0.287
179.4	114.594	3.766	0.28
179.5	114.674	3.768	0.162
179.6	114.754	3.771	0.185
179.7	114.834	3.773	0.436
179.8	114.913	3.775	0.212
179.9	114.993	3.778	0.524
180	115.073	3.78	0.221
180.1	115.153	3.782	0.442
180.2	115.233	3.785	0.242
180.3	115.313	3.787	0.341
180.4	115.393	3.789	0.495
180.5	115.473	3.791	0.358
180.6	115.553	3.794	0.418
180.7	115.633	3.796	0.28
180.8	115.713	3.798	0.374
180.9	115.792	3.801	0.404
181	115.872	3.803	0.169
181.1	115.952	3.805	0.39
181.2	116.032	3.808	0.247
181.3	116.112	3.81	0.434
181.4	116.192	3.812	0.354
181.5	116.272	3.814	0.407
181.6	116.352	3.817	0.286
181.7	116.432	3.819	0.281
181.8	116.512	3.821	0.472
181.9	116.591	3.824	0.484
182	116.671	3.826	0.385
182.1	116.751	3.828	0.265
182.2	116.831	3.831	0.346
182.3	116.911	3.833	0.34
182.4	116.991	3.835	0.662
182.5	117.071	3.837	0.505
182.6	117.151	3.84	0.376
182.7	117.231	3.842	0.217
182.8	117.311	3.844	0.206
182.9	117.39	3.847	0.559
183	117.47	3.849	0.291
183.1	117.55	3.851	0.419
183.2	117.63	3.854	0.434
183.3	117.71	3.916	0.265
183.4	117.79	3.918	0.435
183.5	117.87	3.921	0.22
183.6	117.95	3.923	0.229
183.7	118.03	3.855	0.253
183.8	118.11	3.857	0.358
183.9	118.19	3.86	0.268
184	118.269	3.862	0.438
184.1	118.349	3.864	0.32
184.2	118.429	3.867	0.414
184.3	118.509	3.869	0.398
184.4	118.589	3.871	0.339
184.5	118.669	3.873	0.461
184.6	118.749	3.876	0.347
184.7	118.829	3.878	0.394
184.8	118.909	3.88	0.205
184.9	118.989	3.883	0.548
185	119.068	3.945	0.266
185.1	119.148	3.947	0.446
185.2	119.228	3.95	0.362
185.3	119.308	3.952	0.47
185.4	119.388	3.954	0.473
185.5	119.468	3.956	0.367
185.6	119.548	3.959	0.318
185.7	119.628	3.961	0.367
185.8	119.708	3.963	0.318
185.9	119.788	3.966	0.276
186	119.868	3.968	0.181
186.1	119.947	3.97	0.193
186.2	120.027	3.973	0.565
186.3	120.107	3.975	0.432
186.4	120.187	3.977	0.393
186.5	120.267	3.98	0.401
186.6	120.347	3.982	0.302
186.7	120.427	3.984	0.324
186.8	120.507	3.986	0.287
186.9	120.587	3.989	0.294
187	120.667	3.991	0.29
187.1	120.746	3.993	0.403
187.2	120.826	3.996	0.273
187.3	120.906	3.998	0.266
187.4	120.986	4	0.47
187.5	121.066	4.002	0.409
187.6	121.146	4.005	0.327
187.7	121.226	4.007	0.412
187.8	121.306	4.009	0.236
187.9	121.386	4.012	0.374
188	121.466	3.944	0.438
188.1	121.546	3.946	0.355
188.2	121.625	3.949	0.209
188.3	121.705	3.951	0.594
188.4	121.785	3.953	0.155
188.5	121.865	3.955	0.341
188.6	121.945	3.958	0.357
188.7	122.025	3.96	0.416
188.8	122.105	3.962	0.285
188.9	122.185	3.965	0.497
189	122.265	3.967	0.179
189.1	122.345	3.969	0.451
189.2	122.424	3.972	0.389
189.3	122.504	3.974	0.498
189.4	122.584	3.976	0.558
189.5	122.664	3.979	0.314
189.6	122.744	3.981	0.577
189.7	122.824	3.983	0.472
189.8	122.904	4.045	0.381
189.9	122.984	4.048	0.163
190	123.064	4.05	0.361
190.1	123.144	4.052	0.667
190.2	123.223	4.055	0.231
190.3	123.303	4.057	0.408
190.4	123.383	4.059	0.439
190.5	123.463	4.061	0.332
190.6	123.543	4.064	0.173
190.7	123.623	4.066	0.094
190.8	123.703	4.068	0.369
190.9	123.783	4.071	0.193
191	123.863	4.073	0.301
191.1	123.943	4.075	0.23
191.2	124.023	4.078	0.316
191.3	124.102	4.08	0.455
191.4	124.182	4.082	0.258
191.5	124.262	4.084	0.453
191.6	124.342	4.087	0.242
191.7	124.422	4.089	0.183
191.8	124.502	4.091	0.402
191.9	124.582	4.094	0.146
192	124.662	4.096	0.449
192.1	124.742	4.098	0.367
192.2	124.822	4.101	0.23
192.3	124.901	4.103	0.29
192.4	124.981	4.105	0.322
192.5	125.061	4.107	0.227
192.6	125.141	4.11	0.48
192.7	125.221	4.112	0.228
192.8	125.301	4.114	0.399
192.9	125.381	4.117	0.384
193	125.461	4.119	0.224
193.1	125.541	4.121	0.259
193.2	125.621	4.124	0.433
193.3	125.701	4.126	0.279
193.4	125.78	4.128	0.348
193.5	125.86	4.13	0.28
193.6	125.94	4.133	0.273
193.7	126.02	4.135	0.281
193.8	126.1	4.137	0.261
193.9	126.18	4.14	0.213
194	126.26	4.142	0.516
194.1	126.34	4.144	0.329
194.2	126.42	4.147	0.286
194.3	126.5	4.149	0.196
194.4	126.579	4.151	0.359
194.5	126.659	4.153	0.294
194.6	126.739	4.156	0.286
194.7	126.819	4.158	0.394
194.8	126.899	4.16	0.293
194.9	126.979	4.163	0.436
195	127.059	4.165	0.458
195.1	127.139	4.167	0.35
195.2	127.219	4.17	0.472
195.3	127.299	4.172	0.274
195.4	127.378	4.174	0.18
195.5	127.458	4.176	0.576
195.6	127.538	4.179	0.348
195.7	127.618	4.181	0.388
195.8	127.698	4.183	0.341
195.9	127.778	4.186	0.186
196	127.858	4.188	0.315
196.1	127.938	4.19	0.402
196.2	128.018	4.193	0.394
196.3	128.098	4.195	0.434
196.4	128.178	4.197	0.302
196.5	128.257	4.199	0.228
196.6	128.337	4.202	0.408
196.7	128.417	4.204	0.28
196.8	128.497	4.206	0.228
196.9	128.577	4.209	0.371
197	128.657	4.211	0.26
197.1	128.737	4.213	0.268
197.2	128.817	4.216	0.191
197.3	128.897	4.218	0.307
197.4	128.977	4.22	0.541
197.5	129.056	4.222	0.265
197.6	129.136	4.225	0.423
197.7	129.216	4.227	0.109
197.8	129.296	4.229	0.367
197.9	129.376	4.232	0.102
198	129.456	4.234	0.245
198.1	129.536	4.236	0.504
198.2	129.616	4.239	0.205
198.3	129.696	4.241	0.38
198.4	129.776	4.243	0.422
198.5	129.856	4.245	0.251
198.6	129.935	4.248	0.19
198.7	130.015	4.25	0.244
198.8	130.095	4.252	0.387
198.9	130.175	4.255	0.208
199	130.255	4.257	0.299
199.1	130.335	4.259	0.257
199.2	130.415	4.262	0.554
199.3	130.495	4.264	0.209
199.4	130.575	4.266	0.461
199.5	130.655	4.268	0.321
199.6	130.734	4.271	0.364
199.7	130.814	4.273	0.258
199.8	130.894	4.275	0.423
[truncated: 4,000 more rows]

## Sheet: Figure3e
frequency (kHz)	single cloth (dB)	double cloth (dB)
18	-0.4	-1.2
19	-0.6	-0.1
20	-0.2	0.1
21	0	-0.3
22	-2.3	-0.6

## Sheet: Figure3f
movements per hour	projected battery life (h)
10	216.832
11	197.431
12	181.216
13	167.462
14	155.649
15	145.392
16	136.404
17	128.462
18	121.395
19	115.064
20	109.361
21	104.197
22	99.4979
23	95.2047
24	91.2667
25	87.6415
26	84.2933
27	81.1916
28	78.3099
29	75.6259
30	73.1197
31	70.7743
32	68.5747
33	66.5077
34	64.5616
35	62.7262
36	60.9923
37	59.3517
38	57.797
39	56.3217
40	54.9198
41	53.586
42	52.3154
43	51.1038
44	49.9469
45	48.8413
46	47.7836
47	46.7707
48	45.7999
49	44.8685
50	43.9743
51	43.115
52	42.2887
53	41.4934
54	40.7275
55	39.9894
56	39.2775
57	38.5906
58	37.9272
59	37.2863
60	36.6667

## Sheet: Figure4a
Laser Height	Wearable Height
4.9	4.6
14.6	12.8
30.1	29
25.2	23.7
19.7	16.9
40	37.5
9.9	9.7
45	42.9
5.2	4.6
35.2	33.8
20.6	19.7
30.7	29.3
10.7	11
40.4	39.3
25.3	24
15.3	13.9
4.9	4.8
9.9	10.3
30.3	28.9
5.1	4.1
39.8	41
19.8	19.1
45	42.3
25.2	22.1
34.9	32.8
14.8	12.2
39.5	39.1
35	34
14.9	14.1
29.5	27.9
45.2	44.3
24.8	23.5
19.8	18.4
4.7	4.3
9.7	8.7
30.6	30.1
35.2	34.3
45.2	44.8
15.2	13.6
5.5	5.7
24.9	25.7
20.1	20.2
10.1	9.3
49.4	45.5
14.9	14.7
35.1	34
5.2	5.1
20	18
44.9	44.3
25	25.8
30.3	29.7
9.9	9.2
40	38.9
9.4	9.5
4.9	5.8
34.1	33.9
14.6	14.5
20.1	21
29.5	28.7
45	44.1
24.5	24
40.2	40.9
35.1	36
10.5	10.5
40.5	40.2
29.8	29.1
43	41.2
5.3	5.5
20.1	18.8
15.4	14
25.1	24
20.2	21.2
45.4	46.5
14.9	15.3
34.3	34.5
24.8	24.5
29.9	30.3
39.6	39
6.4	5.4
9.9	8.3
34.7	35.3
14.9	15.6
20.3	20.4
4.8	5
25.3	25.5
39	41.4
30	33.3
10	13.1
19.9	19.8
5.1	5.3
40.2	40
15	14.6
35.1	34.8
30	30.2
45.3	45.7
10	11.1
25	26.2
19.9	20.4
44.6	45.1
15.1	15.3
34.8	34.7
24.8	25.2
29.6	30.2
40.2	39.4
4.7	3.9
10	9.4
45.3	45.1
34.9	35.5
20.3	20.7
29.9	30.7
10.4	10.9
40.1	41.1
25.3	27.1
15.2	16.8
5.1	7.2
34.9	33.6
9.5	8.5
40	40.2
29.9	29.6
46	44.2
5	4.6
19.5	18.7
15.2	15.4
24.5	23.3
10.1	10.3
29.8	29.8
5.3	5.1
40.2	40.6
19.8	20.4
44.6	44.9
24.8	25.5
35.2	36.1
14.8	15.7
30.5	28.4
15.1	14.7
20.2	20
15.3	15.2
35.6	35.1
5.4	4.1
20.1	19.6
45.7	44.6
25.4	24.7
30	29.7
10.1	10.2
40.3	40.7
40.5	40.4
35	34.2
15.4	14.6
30.4	30.1
45	44.1
24.9	24.5
19.9	20.1
5.2	5.4
10.4	10.8
29.9	28.4
35.1	34
45.3	44.3
15	14.2
5.3	4.7
25	25.1
39.9	39.8
10.1	10.5
20.2	20.4
15.1	14.4
34.7	34.2
4.9	4.7
19.7	19.1
44.7	43.2
24.4	24.1
29.5	28.8
9.6	8.9
39.5	38.7
5	5.2
35.1	35.6
19.8	20.4
9.8	10.2
40.1	40.1
44.9	44.6
15.1	14.5
25.3	24.4
29.8	28.5
4.8	5.7
20	21.2
25	26.4
15.6	16.7
33.8	35.1
5	4.4
24.8	24.3
39.5	38.8
9.7	9.5
19.9	19.3
29.8	29.9
34.8	35.1
45.1	44.5
15	14.5
35.4	35.1
10.2	10.7
40	41.1
5.3	4.5
35.2	35.1
19.9	19.8
9.8	9.6
40.3	40
15.1	14.5
45	44.9
30.4	30.6
24.9	25.4
35.1	35.4
5	4.8
15.3	15.7
30.2	31.1
25.3	25.6
20.2	21.3
40.4	41.2
10.7	12
45.1	46
44.7	43.2
34.5	33.5
19.9	18.5
30.1	29.4
10	9.2
39.6	39.1
24.4	24.1
14.6	13.9
4.8	4.1
45.5	45.3
5	3.5
35.1	33.2
15.1	14.3
30.1	29.2
25.4	23.9
10.1	9.9
40.6	40.1
20.1	19.7
20.1	20.3
44.5	44.8
14.5	15.1
34.7	34.6
24.7	24.1
30.1	30.5
39.4	35.6
4.3	1.1
9.5	7.4

## Sheet: Figure4b
Absolute Difference between Heights
0.3
1.8
1.1
1.5
2.8
2.5
0.2
2.1
0.6
1.4
0.9
1.4
0.3
1.1
1.3
1.4
0.1
0.4
1.4
1
1.2
0.7
2.7
3.1
2.1
2.6
0.4
1
0.8
1.6
0.9
1.3
1.4
0.4
1
0.5
0.9
0.4
1.6
0.2
0.8
0.1
0.8
3.9
0.2
1.1
0.1
2
0.6
0.8
0.6
0.7
1.1
0.1
0.9
0.2
0.1
0.9
0.8
0.9
0.5
0.7
0.9
0
0.3
0.7
1.8
0.2
1.3
1.4
1.1
1
1.1
0.4
0.2
0.3
0.4
0.6
1
1.6
0.6
0.7
0.1
0.2
0.2
2.4
3.3
3.1
0.1
0.2
0.2
0.4
0.3
0.2
0.4
1.1
1.2
0.5
0.5
0.2
0.1
0.4
0.6
0.8
0.8
0.6
0.2
0.6
0.4
0.8
0.5
1
1.8
1.6
2.1
1.3
1
0.2
0.3
1.8
0.4
0.8
0.2
1.2
0.2
0
0.2
0.4
0.6
0.3
0.7
0.9
0.9
2.1
0.4
0.2
0.1
0.5
1.3
0.5
1.1
0.7
0.3
0.1
0.4
0.1
0.8
0.8
0.3
0.9
0.4
0.2
0.2
0.4
1.5
1.1
1
0.8
0.6
0.1
0.1
0.4
0.2
0.7
0.5
0.2
0.6
1.5
0.3
0.7
0.7
0.8
0.2
0.5
0.6
0.4
0
0.3
0.6
0.9
1.3
0.9
1.2
1.4
1.1
1.3
0.6
0.5
0.7
0.2
0.6
0.1
0.3
0.6
0.5
0.3
0.5
1.1
0.8
0.1
0.1
0.2
0.3
0.6
0.1
0.2
0.5
0.3
0.2
0.4
0.9
0.3
1.1
0.8
1.3
0.9
1.5
1
1.4
0.7
0.8
0.5
0.3
0.7
0.7
0.2
1.5
1.9
0.8
0.9
1.5
0.2
0.5
0.4
0.2
0.3
0.6
0.1
0.6
0.4
3.8
3.2
2.1

## Sheet: Figure4c
Calculated MAP (0.735, normalized, laser height)	Calculated MAP (0.735, normalized, ATLS)
63.4	65.2
66.4	66.6
66.3	67.6
65.9	66.7
64.5	65.6
67.5	69.6
63.6	65.4
66.7	66.9
63.9	65.5
64.2	64.6
68.1	69.2
67.9	68.5
62.4	63.5
65.3	66.1
68.4	69.4
64.8	65.8
67.4	67.5
77.7	77.4
75.7	76.8
77.3	78
77.7	76.9
79.4	80
76.9	78.9
81.5	83.8
80.3	81.9
80.1	82
89	89.3
90.3	91
86	86.6
86.3	87.5
85.8	86.4
89.8	90.7
86.4	87.5
88.5	88.8
84.9	85.6
61.5	61.9
60.1	60.8
58.8	59.1
60.8	62
62	61.8
56.7	56.1
61.2	61.2
62.6	63.2
56.7	59.6
67	67.2
68.2	69
70.2	70.3
69.3	70.8
68	68.4
71.6	71
70.7	71.2
73.7	74.2
68.6	69.4
89.1	89
89.4	88.7
89.9	90.1
90.3	90.3
90.2	89.6
91.3	91.9
92.9	93.6
92	92.4
94.5	93.9
76.2	75.5
75.3	75.3
83.2	83.5
84.1	84.6
81.4	82.7
83.1	83
90.2	89.4
77.6	76.8
72	71.8
79.8	79.6
79.8	80
86	85.7
88.9	89.3
85.3	86
86.7	87.9
68.5	68.1
70	69.5
70.1	70
66.5	66.3
69.4	69.3
66.3	64.6
67	64.5
67.7	65.4
69.4	69.4
71.3	71.1
62.5	62.6
55	55.3
62.2	62.4
68	67.8
61.7	61.4
53.7	52.8
61.6	60.7
62.4	62
64.2	63.9
60.9	60.8
59.4	59.5
61.8	61.5
66.2	65.8
59.5	60
70.5	71.1
68.7	69.1
64.7	64.9
66.3	65.9
69.1	68.8
63	62.4
63.4	63
63.5	62.8
62.4	61.1
69.8	68.7
83.3	81.7
88.3	89.3
89	89.8
87.6	87.5
88	88.2
90.2	91.5
91.3	91.6
89.7	90.3
89.8	89.7
91	91.9
75.6	75.4
76.1	76.1
79.1	79.3
80.5	80.2
78.4	78
80.2	80
80.8	80.3
79.1	78.5
81.1	80.5
84.6	86.1
89.9	90.2
88.2	88.3
63.8	63.8
63.8	64.2
68	69
62.2	62.6
63.4	64.2
65.3	65.8
64	64.2
66.6	66.5
64.4	64.1
64.2	64.3
64.3	64.9
63.7	64.3
62.7	62.9
63.9	64.6
64.7	65
63.4	63.2
65.2	65
63.4	63.1
78	79.1
77.2	78
77.7	78.4
76	76.6
77.1	77.5
78.6	78.6
77.7	77.7
78.6	78.3
80.2	80
75.9	76.4
81.5	81.9
80.4	80.5
79.5	80
81.1	82.2
84.1	84.3
82.3	82.8
83.9	84.5
83	83.6
79.3	79.2
80.2	79.8
80.4	80
79.8	79.5
79.5	79.5
81	81.2
81.9	82.3
82.4	83.1
81.1	82.1
80.5	79.8
80.3	79.4
79.6	78.6
82.5	81.7
67.2	66.2
66.3	66.8
66.8	67.1
68	68.5
69.9	70
68.4	68.8
70.1	70
70.4	70.2
68.9	69.3
70	70.3
67	67.2
67.5	67.1
66.6	65.8
65.1	65.7
67.1	67.2
70.4	70.4
67.8	67.9
68.4	68.6
64.9	65.3
64.9	65
63.7	63.5
64.7	64.3
59.2	59
58.3	58.5
60.8	60.5
57.8	57.1
57.4	57.2
57.2	56.3
56.3	55.7
57.1	56.2
53.9	53.2
68.1	69.2
68.6	69.4
67.4	68.4
65.9	66.4
65.7	66.2
64.9	65.3
69.1	69.3
63.3	63.8
63.5	64
75.6	75.7
73.3	74.4
72.2	73.6
73.9	74.5
71.9	72.5
78.3	79.4
69.6	69.7
71.2	71.5
78.2	78.5
67.2	67.1
65.3	65.1
67.3	66.9
64.5	64.6
67.8	68.3
63.9	63.6
65	67.8
65.8	68.2
67	68.6

## Sheet: Figure4d
Absolute Value of Difference from Figure 4c
1.8
0.2
1.3
0.8
1.1
2.1
1.8
0.2
1.6
0.4
1.1
0.6
1.1
0.8
1
1
0.1
0.3
1.1
0.7
0.8
0.6
2
2.3
1.6
1.9
0.3
0.7
0.6
1.2
0.6
0.9
1.1
0.3
0.7
0.4
0.7
0.3
1.2
0.2
0.6
0
0.6
2.9
0.2
0.8
0.1
1.5
0.4
0.6
0.5
0.5
0.8
0.1
0.7
0.2
0
0.6
0.6
0.7
0.4
0.6
0.7
0
0.3
0.5
1.3
0.1
0.8
0.8
0.2
0.2
0.2
0.3
0.4
0.7
1.2
0.4
0.5
0.1
0.2
0.1
1.7
2.5
2.3
0
0.2
0.1
0.3
0.2
0.2
0.3
0.9
0.9
0.4
0.3
0.1
0.1
0.3
0.4
0.5
0.6
0.4
0.2
0.4
0.3
0.6
0.4
0.7
1.3
1.1
1.6
1
0.8
0.1
0.2
1.3
0.3
0.6
0.1
0.9
0.2
0
0.2
0.3
0.4
0.2
0.5
0.6
0.6
1.5
0.3
0.1
0
0.4
1
0.4
0.8
0.5
0.2
0.1
0.3
0.1
0.6
0.6
0.2
0.7
0.3
0.2
0.2
0.3
1.1
0.8
0.7
0.6
0.4
0
0
0.3
0.2
0.5
0.4
0.1
0.5
1.1
0.2
0.5
0.6
0.6
0.1
0.4
0.4
0.3
0
0.2
0.4
0.7
1
0.7
0.9
1
0.8
1
0.5
0.3
0.5
0.1
0.4
0.1
0.2
0.4
0.3
0.2
0.4
0.8
0.6
0.1
0
0.1
0.2
0.4
0.1
0.2
0.4
0.2
0.2
0.3
0.7
0.2
0.9
0.6
0.9
0.7
1.1
0.8
1
0.5
0.5
0.4
0.2
0.5
0.5
0.1
1.1
1.4
0.6
0.6
1.1
0.1
0.3
0.3
0.1
0.2
0.4
0.1
0.5
0.3
2.8
2.4
1.6

[truncated: 3 more sheets: Figure6a, Figure6b, Figure6c]
